# Supplementary material for: Development of Minicircle Vectors Encoding COL7A1 Gene with Human Promoters for Non-Viral Gene Therapy for Recessive Dystrophic Epidermolysis Bullosa
Source: Int J Mol Sci. 2021 Nov 26;22(23):12774. doi: 10.3390/ijms222312774 (PMC8657908; doi:10.3390/ijms222312774)
Supplement: Supplementary file 1 [file ijms-22-12774-s001.zip]

Archive with 1 entries (1 files):
- ijms-1443528-supplementary.pdf
